# Supplementary material for: The Immunosuppressive Properties of Cyclo-[D-Pro-Pro-β3-HoPhe-Phe-] Tetrapeptide Selected from Stereochemical Variants of Cyclo-[Pro-Pro-β3-HoPhe-Phe-] Peptide
Source: Pharmaceutics. 2024 Aug 22;16(8):1106. doi: 10.3390/pharmaceutics16081106 (PMC11359963; doi:10.3390/pharmaceutics16081106)
Supplement: Supplementary file 1 [file pharmaceutics-16-01106-s001.zip]

Archive with 1 entries (1 files):
- pharmaceutics-3138430-supplementary.pdf
